# Supplementary material for: Trends of Tobacco and Alcohol Consumption Among People with Diabetes Mellitus in Spain: A Population-Based Study (2014–2020)
Source: Epidemiologia (Basel). 2026 Jan 4;7(1):7. doi: 10.3390/epidemiologia7010007 (PMC12821502; doi:10.3390/epidemiologia7010007)
Supplement: Supplementary file 1 [file epidemiologia-07-00007-s001.zip]

Archive with 1 entries (1 files):
- epidemiologia-4026241-supplementary.pdf
